# Supplementary material for: Identity and validity of conserved B cell epitopes of filovirus glycoprotein: towards rapid diagnostic testing for Ebola and possibly Marburg virus disease
Source: BMC Infect Dis. 2018 Oct 3;18:498. doi: 10.1186/s12879-018-3409-x (PMC6171133; doi:10.1186/s12879-018-3409-x)
Supplement: Supplementary file 3 — S3 Details of survivor serum samples alongside results of Antigen and Antibody detection EIAs. This file describes the survivor serum samples alongside results of Antigen and Antibody detection EIAs. (XLSX 95 kb) [file 12879_2018_3409_MOESM3_ESM.xlsx]

## Sheet: IgG.4
raw Av. OD	corrected Av.OD	VAR	Deviance	Sq.Dev	STD	Median cAv.OD								MAX	MIN	RANGE cAv.OD
0.677667	-3.33333e-07	0.808399	-0.8084	0.65351	0.906027	1.29318								2.58636	-0.457334	3.0437
2.39167	1.714		0.9056	0.820112
1.483	0.805333		-0.00306643	9.40296e-06
0.532	-0.145667		-0.954066	0.910243
2.03367	1.356		0.5476	0.299866
1.29633	0.618666		-0.189733	0.0359986
1.392	0.714333		-0.0940664	0.00884849
1.55333	0.875666		0.0672669	0.00452484
0.979667	0.302		-0.5064	0.256441
2.31033	1.63267		0.824267	0.679416
1.79167	1.114		0.3056	0.0933915
0.739333	0.0616663		-0.746733	0.55761
1.726	1.04833		0.239934	0.0575681
0.536667	-0.141		-0.9494	0.90136
0.531667	-0.146		-0.9544	0.910879
0.524667	-0.153		-0.9614	0.924289
2.949	2.27133		1.46293	2.14017
0.880667	0.203		-0.6054	0.366509
1.609	0.931333		0.122934	0.0151127
0.634333	-0.0433337		-0.851733	0.725449
0.630333	-0.0473337		-0.855733	0.732279
0.626667	-0.0510003		-0.8594	0.738568
0.547667	-0.13		-0.9384	0.880594
0.558	-0.119667		-0.928066	0.861307
0.688667	0.0109997		-0.7974	0.635846
2.31133	1.63367		0.825267	0.681065
1.9805	1.30283		0.494434	0.244465
0.929	0.251333		-0.557066	0.310323
0.829	0.151333		-0.657066	0.431736
0.489	-0.188667		-0.997066	0.994141
3.106	2.42833		1.61993	2.62418
1.02567	0.348		-0.4604	0.211968
0.724333	0.0466663		-0.761733	0.580237
0.481333	-0.196334		-1.00473	1.00949
0.481667	-0.196		-1.0044	1.00882
0.394667	-0.283		-1.0914	1.19115
0.278	-0.399667		-1.20807	1.45942
1.23933	0.561666		-0.246733	0.0608772
0.321	-0.356667		-1.16507	1.35738
1.201	0.523333		-0.285066	0.0812629
0.315333	-0.362334		-1.17073	1.37062
0.365333	-0.312334		-1.12073	1.25604
0.335667	-0.342		-1.1504	1.32342
0.220333	-0.457334		-1.26573	1.60208
0.358	-0.319667		-1.12807	1.27253
0.322	-0.355667		-1.16407	1.35505
0.324	-0.353667		-1.16207	1.3504
0.614667	-0.0630003		-0.8714	0.759338
0.412333	-0.265334		-1.07373	1.1529
0.684	0.006333		-0.802066	0.643311
0.39	-0.287667		-1.09607	1.20136
0.444333	-0.233334		-1.04173	1.08521
0.605333	-0.0723337		-0.880733	0.775691
0.453	-0.224667		-1.03307	1.06723
0.472333	-0.205334		-1.01373	1.02765
0.686	0.008333		-0.800066	0.640106
0.71	0.032333		-0.776066	0.602279
0.802	0.124333		-0.684066	0.467947
1.20333	0.525666		-0.282733	0.079938
0.684	0.006333		-0.802066	0.643311
0.97	0.292333		-0.516066	0.266325
1.034	0.356333		-0.452066	0.204364
1.44	0.762333		-0.0460664	0.00212212
1.96467	1.287		0.4786	0.229058
2.88	2.20233		1.39393	1.94305
1.926	1.24833		0.439934	0.193542
2.62667	1.949		1.1406	1.30097
2.37933	1.70167		0.893267	0.797926
0.756	0.078333		-0.730066	0.532997
2.12633	1.44867		0.640267	0.409942
1.89067	1.213		0.4046	0.163701
2.16567	1.488		0.6796	0.461856
2.426	1.74833		0.939934	0.883475
1.64567	0.968		0.1596	0.0254722
1.24567	0.568		-0.2404	0.057792
2.20367	1.526		0.7176	0.51495
2.46433	1.78667		0.978267	0.957006
2.88367	2.206		1.3976	1.95329
2.37833	1.70067		0.892267	0.79614
2.903	2.22533		1.41693	2.0077
3.01433	2.33667		1.52827	2.3356
3.18533	2.50767		1.69927	2.88751
2.444	1.76633		0.957934	0.917637
3.10933	2.43167		1.62327	2.635
1.23667	0.559		-0.2494	0.0622002
2.18133	1.50367		0.695267	0.483396
2.21933	1.54167		0.733267	0.53768
2.48367	1.806		0.9976	0.995206
2.847	2.16933		1.36093	1.85214
1.535	0.857333		0.0489336	0.00239449
2.21867	1.541		0.7326	0.536703
1.58933	0.911666		0.103267	0.0106641
1.787	1.10933		0.300934	0.090561
2.382	2.58636		1.77796	3.16116
SUM(B2:B95)	65.5418		SUM Sq. Dev	76.3424
AVERAGE	0.697254		E96/93	0.820886
VAR	0.808399		STD=√E96/93	0.906027

## Sheet: IgG.3
rAv.OD	cAv.OD	VAR	Deviance	Sq. Deviance	STD	Median cAv.OD								MAX	MIN	Range cAv.OD
0.934333	3.33333e-07	1.58209	-1.58209	2.50302	1.51711	1.17833								2.39767	-0.718333	3.116
3.184	2.24967		0.667574	0.445655
1.53833	0.604		-0.978093	0.956665
0.7315	-0.202833		-1.78493	3.18596
1.737	0.802667		-0.779426	0.607505
1.36233	0.428		-1.15409	1.33193
1.16367	0.229334		-1.35276	1.82996
1.69	0.755667		-0.826426	0.68298
1.063	0.128667		-1.45343	2.11245
2.49167	1.55733		-0.0247593	0.000613025
1.76167	0.827334		-0.754759	0.569662
0.631667	-0.302666		-1.88476	3.55232
1.90133	0.967		-0.615093	0.378339
0.461333	-0.473		-2.05509	4.22341
0.651667	-0.282666		-1.86476	3.47733
0.674333	-0.26		-1.84209	3.39331
2.81333	1.879		0.296907	0.088154
0.945	0.010667		-1.57143	2.46938
1.679	0.744667		-0.837426	0.701282
0.301667	-0.632666		-2.21476	4.90516
0.439333	-0.495		-2.07709	4.31431
0.427333	-0.507		-2.08909	4.36431
0.457	-0.477333		-2.05943	4.24124
0.636	-0.298333		-1.88043	3.536
0.717667	-0.216666		-1.79876	3.23554
2.33267	1.39833		-0.183759	0.0337675
0.430333	-0.504		-2.08609	4.35178
0.577	-0.357333		-1.93943	3.76137
0.517667	-0.416666		-1.99876	3.99504
0.413333	-0.521		-2.10309	4.423
2.478	1.54367		-0.038426	0.00147656
0.818667	-0.115666		-1.69776	2.88239
0.609667	-0.324666		-1.90676	3.63573
0.556667	-0.377666		-1.95976	3.84066
0.461	-0.473333		-2.05543	4.22478
0.412	-0.522333		-2.10443	4.42861
0.360333	-0.574		-2.15609	4.64874
1.12067	0.186334		-1.39576	1.94814
0.361667	-0.572666		-2.15476	4.64299
1.28767	0.353334		-1.22876	1.50985
0.319	-0.615333		-2.19743	4.82868
0.360333	-0.574		-2.15609	4.64874
0.311667	-0.622666		-2.20476	4.86096
0.216	-0.718333		-2.30043	5.29196
0.441667	-0.492666		-2.07476	4.30463
0.343667	-0.590666		-2.17276	4.72088
0.305	-0.629333		-2.21143	4.8904
0.438333	-0.496		-2.07809	4.31847
0.354667	-0.579666		-2.16176	4.6732
0.676333	-0.258		-1.84009	3.38594
0.374333	-0.56		-2.14209	4.58856
0.522333	-0.412		-1.99409	3.97641
0.768333	-0.166		-1.74809	3.05583
0.378333	-0.556		-2.13809	4.57144
0.375	-0.559333		-2.14143	4.58571
0.807333	-0.127		-1.70909	2.921
0.665333	-0.269		-1.85109	3.42654
0.791667	-0.142666		-1.72476	2.97479
1.011	0.076667		-1.50543	2.26631
0.541333	-0.393		-1.97509	3.90099
0.930333	-0.00399967		-1.58609	2.51569
0.942333	0.00800033		-1.57409	2.47777
0.654667	-0.279666		-1.86176	3.46615
3.20333	2.269		0.686907	0.471842
3.30467	2.37033		0.788241	0.621323
3.16367	2.22933		0.647241	0.41892
3.32033	2.386		0.803907	0.646267
3.288	2.35367		0.771574	0.595326
3.16133	2.227		0.644907	0.415905
3.23333	2.299		0.716907	0.513956
3.279	2.34467		0.762574	0.581519
3.294	2.35967		0.777574	0.604621
3.30533	2.371		0.788907	0.622375
3.262	2.32767		0.745574	0.555881
3.25867	2.32433		0.742241	0.550921
3.30267	2.36833		0.786241	0.618174
3.31233	2.378		0.795907	0.633468
3.30033	2.366		0.783907	0.614511
3.332	2.39767		0.815574	0.665161
3.31533	2.381		0.798907	0.638253
3.316	2.38167		0.799574	0.639319
3.316	2.38167		0.799574	0.639319
3.28933	2.355		0.772907	0.597386
3.288	2.35367		0.771574	0.595326
3.26167	2.32733		0.745241	0.555384
3.28167	2.34733		0.765241	0.585593
3.29267	2.35833		0.776241	0.60255
3.28133	2.347		0.764907	0.585083
3.3065	2.37217		0.790074	0.624217
3.24633	2.312		0.729907	0.532765
3.295	2.36067		0.778574	0.606177
3.22867	2.29433		0.712241	0.507287
3.24233	2.308		0.725907	0.526941
3.291	2.35667		0.774574	0.599965
SUM cAv.OD	69.406		SUM Sq. Dev	214.052
AVERAGE	0.738362		E96/93	2.30163
VARIANCE	1.58209		STD=√E96/93	1.51711

## Sheet: IgG.2
rAv.OD	cAv.OD	VAR	Deviance	Sq. Deviance	STD	Median cAv.D								MAX	MIN	Range cAv.OD
0.373667	-3.33333e-07	0.720303	-0.720303	0.518837	0.878366	1.22767								2.86967	-0.0713337	2.941
2.211	1.83733		1.11703	1.24776
0.971	0.597333		-0.12297	0.0151216
0.426333	0.0526663		-0.667637	0.445739
1.35733	0.983666		0.263363	0.0693602
1.14767	0.774		0.0536967	0.00288333
1.22233	0.848666		0.128363	0.0164771
1.17167	0.798		0.0776967	0.00603677
1.52367	1.15		0.429697	0.184639
2.216	1.84233		1.12203	1.25895
1.65833	1.28467		0.564363	0.318506
0.748333	0.374666		-0.345637	0.119465
1.68133	1.30767		0.587363	0.344996
0.569333	0.195666		-0.524637	0.275244
0.727	0.353333		-0.36697	0.134667
0.649	0.275333		-0.44497	0.197998
2.721	2.34733		1.62703	2.64723
0.645333	0.271666		-0.448637	0.201275
1.146	0.772333		0.05203	0.00270712
0.410333	0.0366663		-0.683637	0.467359
0.569667	0.196		-0.524303	0.274894
0.601667	0.228		-0.492303	0.242363
0.536333	0.162666		-0.557637	0.310959
1.028	0.654333		-0.06597	0.00435204
0.816333	0.442666		-0.277637	0.0770821
2.00767	1.634		0.913697	0.834842
0.560333	0.186666		-0.533637	0.284768
0.602	0.228333		-0.49197	0.242034
0.574667	0.201		-0.519303	0.269676
0.416667	0.0429997		-0.677303	0.45874
2.14867	1.775		1.0547	1.11239
0.875667	0.502		-0.218303	0.0476563
1.246	0.872333		0.15203	0.0231131
0.8	0.426333		-0.29397	0.0864184
0.730333	0.356666		-0.363637	0.132232
0.519	0.145333		-0.57497	0.330591
0.533667	0.16		-0.560303	0.31394
1.41133	1.03767		0.317363	0.100719
0.509	0.135333		-0.58497	0.34219
1.44833	1.07467		0.354363	0.125573
0.416333	0.0426663		-0.677637	0.459191
0.44	0.066333		-0.65397	0.427677
0.397	0.023333		-0.69697	0.485767
0.302333	-0.0713337		-0.791637	0.626689
0.614667	0.241		-0.479303	0.229732
0.476	0.102333		-0.61797	0.381887
0.509667	0.136		-0.584303	0.34141
0.473333	0.0996663		-0.620637	0.38519
0.341	-0.032667		-0.75297	0.566964
0.721	0.347333		-0.37297	0.139107
0.48	0.106333		-0.61397	0.376959
0.525667	0.152		-0.568303	0.322969
0.933	0.559333		-0.16097	0.0259113
0.435	0.061333		-0.65897	0.434241
0.441333	0.0676663		-0.652637	0.425935
0.635333	0.261666		-0.458637	0.210348
0.736	0.362333		-0.35797	0.128143
0.765333	0.391666		-0.328637	0.108002
1.30567	0.932		0.211697	0.0448155
0.638	0.264333		-0.45597	0.207909
1.32933	0.955666		0.235363	0.0553959
1.606	1.23233		0.51203	0.262175
1.09	0.716333		-0.00397	1.57609e-05
1.34867	0.975		0.254697	0.0648704
1.738	1.36433		0.64403	0.414775
1.19467	0.821		0.100697	0.0101398
2.06933	1.69567		0.975363	0.951334
1.99767	1.624		0.903697	0.816668
0.804	0.430333		-0.28997	0.0840826
1.206	0.832333		0.11203	0.0125507
0.994333	0.620666		-0.0996367	0.00992747
1.79333	1.41967		0.699363	0.489109
1.21867	0.845		0.124697	0.0155493
1.42833	1.05467		0.334363	0.111799
1.313	0.939333		0.21903	0.0479741
2.43633	2.06267		1.34236	1.80194
2.24567	1.872		1.1517	1.32641
3.24333	2.86967		2.14936	4.61976
2.904	2.53033		1.81003	3.27621
2.842	2.46833		1.74803	3.05561
2.58	2.20633		1.48603	2.20829
3.239	2.86533		2.14503	4.60115
2.60467	2.231		1.5107	2.2822
3.14667	2.773		2.0527	4.21356
1.47367	1.1		0.379697	0.14417
1.98067	1.607		0.886697	0.786231
2.511	2.13733		1.41703	2.00797
2.849	2.47533		1.75503	3.08013
2.932	2.55833		1.83803	3.37835
2.551	2.17733		1.45703	2.12294
2.94433	2.57067		1.85036	3.42384
2.432	2.05833		1.33803	1.79032
2.02	1.64633		0.92603	0.857532
2.829	2.45533		1.73503	3.01033
SUM	88.8696		SUM sq. Dev	71.7519
AVERAGE	0.955587		E96/93	0.771526
VAR	0.720303		STD=√E96/93	0.878366

## Sheet: IgG.1
	IgG ELISA
PLATE 1		PEPTIDE 001				PEPTIDE 002				PEPTIDE 003
	SAMPLE I.D	O.D 1	O.D 2	O.D 3	AVERAGE	O.D 1	O.D 2	O.D 3	AVERAGE	O.D 1	O.D 2	O.D 3	AVERAGE
	BLANK	0.515	0.506	1.012	0.677667	1.238	0.523	1.042	0.934333	0.347	0.414	0.36	0.373667
	1	2.679	2.399	2.097	2.39167	OVFL	3.169	3.199	3.184	3.237	1.558	1.838	2.211
	2	1.746	1.218	1.485	1.483	1.876	1.354	1.385	1.53833	1.321	0.785	0.807	0.971
	4	0.411	0.415	0.77	0.532	OVFL	0.742	0.721	0.7315	0.29	0.576	0.413	0.426333
	5	2.516	1.692	1.893	2.03367	1.906	1.79	1.515	1.737	1.152	1.334	1.586	1.35733
	6	1.306	1.186	1.397	1.29633	1.416	1.352	1.319	1.36233	0.963	1.114	1.366	1.14767
	7	1.87	1.097	1.209	1.392	1.275	1.251	0.965	1.16367	1.807	0.877	0.983	1.22233
	9	1.928	1.551	1.181	1.55333	1.905	1.551	1.614	1.69	1.188	1.208	1.119	1.17167
	10	0.794	1.182	0.963	0.979667	0.875	1.328	0.986	1.063	1.026	0.971	2.574	1.52367
	11	2.512	2.306	2.113	2.31033	2.275	2.671	2.529	2.49167	2.195	2.63	1.823	2.216
	12	1.674	1.854	1.847	1.79167	1.706	1.872	1.707	1.76167	1.705	1.925	1.345	1.65833
	13	0.627	1.018	0.573	0.739333	0.662	0.629	0.604	0.631667	0.795	1.008	0.442	0.748333
	15	1.635	1.914	1.629	1.726	2.226	1.866	1.612	1.90133	1.806	1.684	1.554	1.68133
	16	0.438	0.758	0.414	0.536667	0.421	0.503	0.46	0.461333	0.713	0.646	0.349	0.569333
	18	0.491	0.586	0.518	0.531667	0.676	0.658	0.621	0.651667	0.48	0.719	0.982	0.727
	19	0.492	0.514	0.568	0.524667	0.592	0.622	0.809	0.674333	0.691	0.774	0.482	0.649
	20	2.952	3.023	2.872	2.949	2.873	2.492	3.075	2.81333	2.574	2.792	2.797	2.721
	21	0.786	1.283	0.573	0.880667	0.784	1.426	0.625	0.945	0.615	0.703	0.618	0.645333
	22	1.818	1.586	1.423	1.609	1.738	1.659	1.64	1.679	1.191	1.216	1.031	1.146
	24	1.102	0.386	0.415	0.634333	0.288	0.314	0.303	0.301667	0.479	0.322	0.43	0.410333
	25	0.737	0.478	0.676	0.630333	0.414	0.475	0.429	0.439333	0.65	0.425	0.634	0.569667
	26	0.805	0.453	0.622	0.626667	0.449	0.413	0.42	0.427333	0.674	0.472	0.659	0.601667
	28	0.378	0.679	0.586	0.547667	0.444	0.444	0.483	0.457	0.716	0.476	0.417	0.536333
	29	0.763	0.431	0.48	0.558	0.487	0.614	0.807	0.636	0.631	2.049	0.404	1.028
	30	0.722	0.683	0.661	0.688667	1.031	0.533	0.589	0.717667	0.842	0.717	0.89	0.816333
	31	2.141	2.389	2.404	2.31133	2.313	2.319	2.366	2.33267	1.955	1.867	2.201	2.00767
	32	0.744	3.217	OVFL	1.9805	0.524	0.37	0.397	0.430333	0.42	0.528	0.733	0.560333
	33	0.87	0.988	OVFL	0.929	0.558	0.612	0.561	0.577	0.568	0.648	0.59	0.602
	35	0.795	0.875	0.817	0.829	0.488	0.5	0.565	0.517667	0.553	0.458	0.713	0.574667
	36	0.553	0.524	0.39	0.489	0.408	0.402	0.43	0.413333	0.49	0.344	0.416	0.416667
	37	3.129	3.083	OVFL	3.106	2.699	2.462	2.273	2.478	2.048	1.981	2.417	2.14867
	38	0.963	0.862	1.252	1.02567	0.752	0.764	0.94	0.818667	0.683	0.713	1.231	0.875667
	BLANK	0.415	0.534	0.325	0.424667	0.339	0.332	0.269	0.313333	0.746	0.929	0.427	0.700667
	39	1.294	0.516	0.363	0.724333	0.854	0.563	0.412	0.609667	2.103	0.975	0.66	1.246
	41	0.516	0.439	0.489	0.481333	0.673	0.487	0.51	0.556667	0.858	0.7	0.842	0.8
	42	0.521	0.461	0.463	0.481667	0.459	0.474	0.45	0.461	0.722	0.578	0.891	0.730333
	43	0.442	0.365	0.377	0.394667	0.528	0.356	0.352	0.412	0.576	0.541	0.44	0.519
	44	0.276	0.289	0.269	0.278	0.334	0.442	0.305	0.360333	0.586	0.629	0.386	0.533667
	45	1.437	1.168	1.113	1.23933	1.211	1.092	1.059	1.12067	1.506	1.376	1.352	1.41133
	46	0.327	0.302	0.334	0.321	0.448	0.3	0.337	0.361667	0.42	0.502	0.605	0.509
	48	1.14	1.107	1.356	1.201	1.352	1.273	1.238	1.28767	1.635	1.282	1.428	1.44833
	49	0.363	0.293	0.29	0.315333	0.286	0.358	0.313	0.319	0.495	0.391	0.363	0.416333
	50	0.373	0.382	0.341	0.365333	0.339	0.337	0.405	0.360333	0.472	0.399	0.449	0.44
	51	0.375	0.324	0.308	0.335667	0.315	0.311	0.309	0.311667	0.37	0.476	0.345	0.397
	54	0.211	0.24	0.21	0.220333	0.233	0.204	0.211	0.216	0.283	0.378	0.246	0.302333
	55	0.329	0.359	0.386	0.358	0.423	0.482	0.42	0.441667	0.604	0.642	0.598	0.614667
	56	0.325	0.33	0.311	0.322	0.357	0.32	0.354	0.343667	0.466	0.535	0.427	0.476
	58	0.348	0.293	0.331	0.324	0.32	0.278	0.317	0.305	0.648	0.468	0.413	0.509667
	59	0.733	0.587	0.524	0.614667	0.425	0.461	0.429	0.438333	0.489	0.478	0.453	0.473333
	62	0.486	0.42	0.331	0.412333	0.44	0.342	0.282	0.354667	0.349	0.352	0.322	0.341
	64	0.796	0.645	0.611	0.684	0.668	0.69	0.671	0.676333	0.772	0.718	0.673	0.721
	63	0.334	0.39	0.446	0.39	0.35	0.425	0.348	0.374333	0.426	0.431	0.583	0.48
	65	0.414	0.471	0.448	0.444333	0.425	0.484	0.658	0.522333	0.484	0.546	0.547	0.525667
	66	0.659	0.616	0.541	0.605333	0.658	0.863	0.784	0.768333	1.131	0.894	0.774	0.933
	67	0.402	0.336	0.621	0.453	0.347	0.396	0.392	0.378333	0.392	0.471	0.442	0.435
	68	0.298	0.393	0.726	0.472333	0.398	0.377	0.35	0.375	0.489	0.386	0.449	0.441333
	69	0.513	0.796	0.749	0.686	0.551	1.089	0.782	0.807333	0.653	0.709	0.544	0.635333
	70	0.714	0.62	0.796	0.71	0.618	0.659	0.719	0.665333	0.779	0.753	0.676	0.736
	71	0.915	0.739	0.752	0.802	0.721	0.793	0.861	0.791667	0.81	0.803	0.683	0.765333
	72	1.324	1.173	1.113	1.20333	1.107	0.997	0.929	1.011	1.256	1.226	1.435	1.30567
	73	0.828	0.569	0.655	0.684	0.577	0.494	0.553	0.541333	0.615	0.536	0.763	0.638
	74	1.028	0.896	0.986	0.97	1.131	0.779	0.881	0.930333	1.128	1.92	0.94	1.32933
	75	0.789	0.655	1.658	1.034	0.715	0.937	1.175	0.942333	0.802	2.948	1.068	1.606
	76	1.128	1.775	1.417	1.44	0.686	0.628	0.65	0.654667	0.875	1.688	0.707	1.09
	BLANK	0.217	0.174	0.132	0.174333	0.38	0.346	0.268	0.331333	0.31	0.208	0.207	0.241667
	109	1.958	1.784	2.152	1.96467	3.194	3.195	3.221	3.20333	1.407	1.304	1.335	1.34867
	110	2.798	3.014	2.828	2.88	3.283	3.314	3.317	3.30467	1.457	1.683	2.074	1.738
	111	2.106	1.776	1.896	1.926	3.148	3.148	3.195	3.16367	1.276	1.069	1.239	1.19467
	112	2.515	2.52	2.845	2.62667	3.316	3.313	3.332	3.32033	1.904	2.174	2.13	2.06933
	113	2.413	2.411	2.314	2.37933	3.267	3.282	3.315	3.288	1.608	2.2	2.185	1.99767
	114	0.719	0.703	0.846	0.756	3.198	3.125	3.161	3.16133	0.994	0.685	0.733	0.804
	115	1.428	2.361	2.59	2.12633	3.234	3.233	3.233	3.23333	1.28	1.157	1.181	1.206
	116	1.97	2.612	1.09	1.89067	3.299	3.285	3.253	3.279	0.91	1.044	1.029	0.994333
	117	2.409	2.386	1.702	2.16567	3.296	3.285	3.301	3.294	1.988	1.707	1.685	1.79333
	118	2.813	2.607	1.858	2.426	3.316	3.3	3.3	3.30533	1.332	1.123	1.201	1.21867
	119	1.495	1.763	1.679	1.64567	3.266	3.253	3.267	3.262	1.53	1.295	1.46	1.42833
	120	1.488	1.251	0.998	1.24567	3.252	3.254	3.27	3.25867	1.289	1.017	1.633	1.313
	121	2.412	2.377	1.822	2.20367	3.312	3.299	3.297	3.30267	2.325	2.469	2.515	2.43633
	122	2.555	2.52	2.318	2.46433	3.328	3.296	3.313	3.31233	2.145	2.153	2.439	2.24567
	123	2.756	2.844	3.051	2.88367	3.292	3.296	3.313	3.30033	3.246	3.236	3.248	3.24333
	124	2.122	2.33	2.683	2.37833	3.332	3.332	OVFL	3.332	2.624	2.999	3.089	2.904
	125	2.877	2.913	2.919	2.903	3.3	3.314	3.332	3.31533	2.81	2.806	2.91	2.842
	126	2.995	3.003	3.045	3.01433	3.333	OVFL	3.299	3.316	2.763	2.776	2.201	2.58
	127	3.153	3.189	3.214	3.18533	OVFL	3.3	3.332	3.316	3.238	3.211	3.268	3.239
	128	2.564	2.511	2.257	2.444	3.284	3.299	3.285	3.28933	2.291	2.717	2.806	2.60467
	129	3.11	3.109	3.109	3.10933	3.282	3.298	3.284	3.288	3.183	3.283	2.974	3.14667
	130	1.662	0.584	1.464	1.23667	3.282	3.268	3.235	3.26167	1.639	1.529	1.253	1.47367
	131	2.432	2.16	1.952	2.18133	3.297	3.267	3.281	3.28167	2.111	1.816	2.015	1.98067
	132	2.413	2.267	1.978	2.21933	3.314	3.283	3.281	3.29267	2.919	2.618	1.996	2.511
	133	2.317	2.625	2.509	2.48367	3.296	3.281	3.267	3.28133	2.991	2.983	2.573	2.849
	134	2.888	2.936	2.717	2.847	OVFL	3.316	3.297	3.3065	2.815	2.806	3.175	2.932
	135	1.612	1.582	1.411	1.535	3.251	3.265	3.223	3.24633	2.369	2.36	2.924	2.551
	136	2.333	2.199	2.124	2.21867	3.317	3.299	3.269	3.295	3.084	3.078	2.671	2.94433
	137	2.177	1.914	0.677	1.58933	3.331	3.238	3.117	3.22867	2.359	2.35	2.587	2.432
	138	1.812	1.511	2.038	1.787	3.253	3.25	3.224	3.24233	2.19	2.095	1.775	2.02
	139	2.691	2.195	2.26	2.382	3.295	3.297	3.281	3.291	2.733	2.929	2.825	2.829

## Sheet: Ag
Antigen Detection
sample dilution was 1:10000
affinity purified antibody was 1:16,000
HRP-labelled antibody was 1: 5000
methodology
100ul of sample was mixed with 100ul affinity purified antibody. Incubate for 1 hour at 37⁰C on sterile ELISA plate.
added HRP-labelled polyclonal antibody for 30 minutes at 37°C
washed plate X3
added substrate followed by 30 minute incubation
reaction was stopped by 1M sulphuric acid
	ARZ-ssGP					ARZ-GP2
	SAMPLE I.D	O.D 1	O.D 2	O.D 3	AVERAGE	O.D 1	O.D 2	O.D 3	AVERAGE
	43	0.075	0.076	0.074	0.075	0.092	0.096	0.094	0.094
	32	0.075	0.073	0.073	0.0736667	0.097	0.102	0.107	0.102
	30	0.074	0.073	0.073	0.0733333	0.099	0.094	0.096	0.0963333
	28	0.079	0.081	0.082	0.0806667	0.108	0.096	0.106	0.103333
	29	0.079	0.073	0.075	0.0756667	0.097	0.093	0.102	0.0973333
	27	0.057	0.065	0.074	0.0653333	0.097	0.097	0.108	0.100667
	26	0.068	0.069	0.076	0.071	0.105	0.108	0.113	0.108667
	24	0.083	0.072	0.073	0.076	0.107	0.117	0.116	0.113333
	16	0.076	0.078	0.07	0.0746667	0.092	0.109	0.114	0.105
	44	0.081	0.079	0.08	0.08	0.119	0.129	0.129	0.125667
	49	0.077	0.077	0.075	0.0763333	0.104	0.121	0.118	0.114333
	72	0.081	0.077	0.076	0.078	0.095	0.115	0.109	0.106333
	71	0.07	0.076	0.078	0.0746667	0.101	0.102	0.103	0.102
	28	0.059	0.063	0.066	0.0626667	0.092	0.048	0.149	0.0963333
	71	0.056	0.072	0.068	0.0653333	0.066	0.058	0.064	0.0626667
	49	0.072	0.081	0.078	0.077	0.294	0.061	0.076	0.143667
	16	0.066	0.072	0.065	0.0676667	0.067	0.056	0.083	0.0686667
	32	0.056	0.06	0.056	0.0573333	0.058	0.058	0.063	0.0596667
	44	0.055	0.053	0.051	0.053	0.048	0.048	0.051	0.049
	24	0.059	0.055	0.053	0.0556667	0.042	0.046	0.051	0.0463333
	26	0.058	0.058	0.055	0.057	0.044	0.047	0.044	0.045
	72	0.064	0.07	0.055	0.063	0.043	0.048	0.051	0.0473333
	43	0.065	0.072	0.072	0.0696667	0.053	0.07	0.065	0.0626667
	29	0.059	0.068	0.085	0.0706667	0.047	0.069	0.062	0.0593333
	30	0.067	0.067	0.071	0.0683333	0.052	0.066	0.075	0.0643333
	27	0.129	0.132	0.218	0.159667	0.073	0.088	0.105	0.0886667
	GP-POSITIVE CONTROL	0.204	0.209	0.193	0.202	0.526	0.501	0.484	0.503667
	24	0.054	0.063	0.064	0.0603333	0.078	0.086	0.07	0.078
	16	0.058	0.054	0.056	0.056	0.063	0.063	0.06	0.062
	71	0.07	0.065	0.064	0.0663333	0.07	0.071	0.068	0.0696667
	72	0.069	0.067	0.063	0.0663333	0.069	0.067	0.061	0.0656667
	49	0.062	0.059	0.061	0.0606667	0.066	0.066	0.072	0.068
	Blanks	0.02	0.025	0.025	0.0233333	0.025	0.02	0.025	0.0233333

## Sheet: IgM
IgM ELIZA 09.09.14
	PEPTIDE 1				PEPTIDE 2				PEPTIDE 3
SAMPLE I.D	O.D 1	O.D 2	O.D 3	AVERAGE	O.D 1	O.D 2	O.D 3	AVERAGE	O.D 1	O.D 2	O.D 3	AVERAGE
BLANK	0.033	0.031	0.032	0.032	0.042	0.04	0.04	0.0406667	0.034	0.034	0.033	0.0336667
1	0.034	0.033	0.032	0.033	0.041	0.04	0.038	0.0396667	0.035	0.034	0.03	0.033
3	0.029	0.029	0.032	0.03	0.039	0.041	0.039	0.0396667	0.033	0.031	0.032	0.032
6	0.031	0.031	0.03	0.0306667	0.039	0.039	0.037	0.0383333	0.033	0.033	0.03	0.032
7	0.033	0.032	0.034	0.033	0.041	0.039	0.04	0.04	0.034	0.034	0.032	0.0333333
8	0.032	0.031	0.031	0.0313333	0.039	0.037	0.035	0.037	0.032	0.032	0.031	0.0316667
9	0.036	0.033	0.034	0.0343333	0.043	0.041	0.04	0.0413333	0.036	0.033	0.034	0.0343333
11	0.034	0.03	0.029	0.031	0.038	0.038	0.035	0.037	0.032	0.031	0.03	0.031
13	0.032	0.03	0.032	0.0313333	0.039	0.04	0.037	0.0386667	0.034	0.033	0.032	0.033
14	0.03	0.032	0.032	0.0313333	0.037	0.039	0.039	0.0383333	0.032	0.03	0.031	0.031
15	0.03	0.03	0.031	0.0303333	0.04	0.038	0.038	0.0386667	0.033	0.031	0.03	0.0313333
17	0.03	0.034	0.031	0.0316667	0.036	0.037	0.039	0.0373333	0.031	0.03	0.033	0.0313333
18	0.034	0.033	0.033	0.0333333	0.04	0.039	0.036	0.0383333	0.034	0.032	0.031	0.0323333
19	0.03	0.03	0.031	0.0303333	0.035	0.036	0.034	0.035	0.032	0.03	0.031	0.031
20	0.036	0.034	0.033	0.0343333	0.04	0.04	0.038	0.0393333	0.036	0.033	0.032	0.0336667
21	0.03	0.03	0.032	0.0306667	0.034	0.037	0.036	0.0356667	0.03	0.03	0.03	0.03
22	0.032	0.032	0.033	0.0323333	0.038	0.039	0.037	0.038	0.032	0.032	0.032	0.032
24	0.033	0.031	0.03	0.0313333	0.035	0.037	0.036	0.036	0.03	0.031	0.03	0.0303333
49	0.032	0.032	0.033	0.0323333	0.036	0.037	0.036	0.0363333	0.032	0.041	0.032	0.035
16	0.031	0.031	0.031	0.031	0.037	0.036	0.04	0.0376667	0.03	0.03	0.028	0.0293333
29	0.034	0.034	0.034	0.034	0.037	0.039	0.038	0.038	0.033	0.032	0.032	0.0323333
32	0.031	0.032	0.03	0.031	0.036	0.035	0.034	0.035	0.031	0.03	0.029	0.03
33	0.035	0.037	0.036	0.036	0.037	0.04	0.038	0.0383333	0.036	0.034	0.034	0.0346667
34	0.03	0.03	0.03	0.03	0.034	0.035	0.036	0.035	0.03	0.029	0.029	0.0293333
35	0.033	0.032	0.033	0.0326667	0.038	0.04	0.037	0.0383333	0.032	0.032	0.031	0.0316667
36	0.03	0.032	0.034	0.032	0.037	0.039	0.036	0.0373333	0.029	0.029	0.033	0.0303333
37	0.032	0.033	0.032	0.0323333	0.039	0.039	0.094	0.0573333	0.03	0.031	0.03	0.0303333
39	0.029	0.031	0.034	0.0313333	0.043	0.035	0.036	0.038	0.028	0.029	0.031	0.0293333
40	0.035	0.035	0.035	0.035	0.038	0.038	0.036	0.0373333	0.032	0.033	0.032	0.0323333
44	0.03	0.031	0.032	0.031	0.033	0.034	0.035	0.034	0.029	0.031	0.031	0.0303333
46	0.036	0.035	0.036	0.0356667	0.045	0.04	0.038	0.041	0.033	0.035	0.034	0.034
48	0.03	0.031	0.032	0.031	0.034	0.024	0.035	0.031	0.028	0.03	0.03	0.0293333
IgM ELIZA 10.09.14
	PEPTIDE 1				PEPTIDE 2				PEPTIDE 3
SAMPLE I.D	O.D 1	O.D 2	O.D 3	AVERAGE	O.D 1	O.D 2	O.D 3	AVERAGE	O.D 1	O.D 2	O.D 3	AVERAGE
BLANK	0.039	0.039	0.041	0.0396667	0.044	0.038	0.037	0.0396667	0.042	0.038	0.038	0.0393333
26	0.039	0.04	0.039	0.0393333	0.041	0.036	0.036	0.0376667	0.042	0.038	0.037	0.039
27	0.037	0.037	0.038	0.0373333	0.042	0.035	0.036	0.0376667	0.041	0.035	0.037	0.0376667
30	0.038	0.037	0.038	0.0376667	0.041	0.035	0.035	0.037	0.042	0.035	0.035	0.0373333
43	0.04	0.04	0.041	0.0403333	0.042	0.037	0.038	0.039	0.041	0.037	0.039	0.039
50	0.04	0.038	0.037	0.0383333	0.041	0.036	0.035	0.0373333	0.042	0.036	0.035	0.0376667
59	0.041	0.041	0.04	0.0406667	0.043	0.038	0.04	0.0403333	0.043	0.038	0.04	0.0403333
51	0.04	0.038	0.038	0.0386667	0.043	0.036	0.035	0.038	0.04	0.036	0.036	0.0373333
52	0.041	0.038	0.042	0.0403333	0.038	0.039	0.038	0.0383333	0.038	0.038	0.038	0.038
54	0.038	0.038	0.037	0.0376667	0.036	0.037	0.037	0.0366667	0.037	0.037	0.038	0.0373333
55	0.037	0.037	0.036	0.0366667	0.036	0.039	0.036	0.037	0.036	0.035	0.037	0.036
56	0.037	0.037	0.041	0.0383333	0.035	0.037	0.036	0.036	0.037	0.035	0.037	0.0363333
57	0.041	0.04	0.042	0.041	0.039	0.039	0.038	0.0386667	0.039	0.036	0.038	0.0376667
58	0.038	0.037	0.04	0.0383333	0.036	0.038	0.037	0.037	0.036	0.036	0.037	0.0363333
60	0.045	0.041	0.042	0.0426667	0.043	0.041	0.039	0.041	0.041	0.04	0.039	0.04
62	0.037	0.037	0.039	0.0376667	0.036	0.038	0.037	0.037	0.036	0.036	0.037	0.0363333
63	0.037	0.038	0.038	0.0376667	0.038	0.037	0.037	0.0373333	0.052	0.038	0.039	0.043
64	0.037	0.038	0.037	0.0373333	0.037	0.036	0.036	0.0363333	0.051	0.036	0.037	0.0413333
65	0.036	0.037	0.037	0.0366667	0.037	0.036	0.036	0.0363333	0.051	0.038	0.037	0.042
66	0.036	0.036	0.033	0.035	0.036	0.036	0.035	0.0356667	0.05	0.036	0.025	0.037
67	0.038	0.039	0.038	0.0383333	0.04	0.04	0.038	0.0393333	0.052	0.104	0.038	0.0646667
71	0.035	0.036	0.035	0.0353333	0.035	0.035	0.035	0.035	0.05	0.035	0.038	0.041
72	0.038	0.04	0.039	0.039	0.039	0.04	0.038	0.039	0.052	0.041	0.04	0.0443333
73	0.035	0.036	0.036	0.0356667	0.026	0.036	0.036	0.0326667	0.05	0.036	0.035	0.0403333
74	0.037	0.039	0.035	0.037	0.037	0.037	0.038	0.0373333	0.043	0.035	0.039	0.039
75	0.035	0.039	0.036	0.0366667	0.038	0.037	0.038	0.0376667	0.04	0.036	0.037	0.0376667
76	0.036	0.038	0.035	0.0363333	0.036	0.038	0.037	0.037	0.039	0.035	MISSED	0.037
Analysis
BLANK	0.032	0.0406667	0.0336667
1	0.033	0.0396667	0.033
3	0.03	0.0396667	0.032
6	0.0306667	0.0383333	0.032
7	0.033	0.04	0.0333333
8	0.0313333	0.037	0.0316667
9	0.0343333	0.0413333	0.0343333
11	0.031	0.037	0.031
13	0.0313333	0.0386667	0.033
14	0.0313333	0.0383333	0.031
15	0.0303333	0.0386667	0.0313333
17	0.0316667	0.0373333	0.0313333
18	0.0333333	0.0383333	0.0323333
19	0.0303333	0.035	0.031
20	0.0343333	0.0393333	0.0336667
21	0.0306667	0.0356667	0.03
22	0.0323333	0.038	0.032
24	0.0313333	0.036	0.0303333
49	0.0323333	0.0363333	0.035
16	0.031	0.0376667	0.0293333
29	0.034	0.038	0.0323333
32	0.031	0.035	0.03
33	0.036	0.0383333	0.0346667
34	0.03	0.035	0.0293333
35	0.0326667	0.0383333	0.0316667
36	0.032	0.0373333	0.0303333
37	0.0323333	0.0573333	0.0303333
39	0.0313333	0.038	0.0293333
40	0.035	0.0373333	0.0323333
44	0.031	0.034	0.0303333
46	0.0356667	0.041	0.034
48	0.031	0.031	0.0293333
26	0.0393333	0.0376667	0.039
27	0.0373333	0.0376667	0.0376667
30	0.0376667	0.037	0.0373333
43	0.0403333	0.039	0.039
50	0.0383333	0.0373333	0.0376667
59	0.0406667	0.0403333	0.0403333
51	0.0386667	0.038	0.0373333
52	0.0403333	0.0383333	0.038
54	0.0376667	0.0366667	0.0373333
55	0.0366667	0.037	0.036
56	0.0383333	0.036	0.0363333
57	0.041	0.0386667	0.0376667
58	0.0383333	0.037	0.0363333
60	0.0426667	0.041	0.04
62	0.0376667	0.037	0.0363333
63	0.0376667	0.0373333	0.043
64	0.0373333	0.0363333	0.0413333
65	0.0366667	0.0363333	0.042
66	0.035	0.0356667	0.037
67	0.0383333	0.0393333	0.0646667
71	0.0353333	0.035	0.041
72	0.039	0.039	0.0443333
73	0.0356667	0.0326667	0.0403333
74	0.037	0.0373333	0.039
75	0.0366667	0.0376667	0.0376667
76	0.0363333	0.037	0.037

## Sheet: IgG
IgG ELIZA FOR 2ND BATCH OF SAMPLES
	PEPTIDE 1				PEPTIDE 2				PEPTIDE 3
SAMPLE I.D	O.D 1	O.D 2	O.D 3	AVERAGE	O.D 1	O.D 2	O.D 3	AVERAGE	O.D 1	O.D 2	O.D 3	AVERAGE
BLANK	0.311	0.089	0.07	0.156667	0.054	0.051	0.052	0.0523333	0.221	0.223	0.251	0.231667
77	0.804	0.58	0.635	0.673	0.655	0.668	0.636	0.653	2.417	2.627	2.945	2.663
78	0.952	0.592	0.633	0.725667	1.014	0.691	0.782	0.829	1.953	2.413	2.361	2.24233
79	0.828	0.686	0.641	0.718333	0.701	0.808	0.648	0.719	1.835	2.378	2.519	2.244
80	0.845	0.651	0.628	0.708	0.677	0.63	0.652	0.653	2.323	2.662	3.317	2.76733
81	0.896	0.519	0.49	0.635	0.542	0.518	0.485	0.515	1.459	2.678	2.879	2.33867
82	0.938	0.796	0.748	0.827333	0.687	0.776	0.727	0.73	2.037	2.45	2.951	2.47933
83	0.849	0.464	0.578	0.630333	0.496	0.537	0.419	0.484	1.118	2.076	2.36	1.85133
84	0.584	0.668	0.638	0.63	0.684	0.657	0.674	0.671667	2.149	2.412	2.763	2.44133
85	0.67	0.662	0.674	0.668667	0.767	0.759	0.729	0.751667	2.812	3.024	3.269	3.035
86	0.755	0.675	0.74	0.723333	0.951	0.889	0.847	0.895667	2.742	3.226	3.3	3.08933
87	0.776	0.763	0.781	0.773333	0.865	0.824	0.814	0.834333	2.376	3.211	3.3	2.96233
88	0.659	0.696	0.703	0.686	0.768	0.741	0.779	0.762667	3.285	3.239	3.267	3.26367
89	0.666	0.684	0.673	0.674333	0.812	0.654	0.675	0.713667	2.791	3.268	3.332	3.13033
90	0.791	0.799	0.818	0.802667	0.778	0.803	0.816	0.799	2.872	3.4	3.4	3.224
91	0.643	0.725	0.739	0.702333	0.631	0.722	0.666	0.673	1.783	2.965	3.066	2.60467
92	0.384	0.437	0.437	0.419333	0.383	0.4	0.452	0.411667	1.979	2.592	2.744	2.43833
93	0.531	0.491	0.593	0.538333	0.538	0.578	0.571	0.562333	2.607	2.884	2.884	2.79167
94	0.577	0.611	0.656	0.614667	0.713	0.651	0.638	0.667333	2.631	3.14	3.152	2.97433
95	0.489	0.537	0.518	0.514667	0.507	0.543	0.517	0.522333	2.708	2.328	2.775	2.60367
96	0.454	0.499	0.517	0.49	0.483	0.484	0.488	0.485	2.066	2.937	3.076	2.693
97	0.53	0.539	0.614	0.561	0.493	0.503	0.491	0.495667	1.777	2.967	3.076	2.60667
98	0.752	0.76	0.726	0.746	0.722	0.684	0.706	0.704	3.148	3.331	3.295	3.258
99	0.855	0.788	0.834	0.825667	0.771	0.782	0.737	0.763333	3.094	3.104	2.291	2.82967
100	0.739	0.786	0.743	0.756	0.688	0.706	0.713	0.702333	3.099	2.085	2.46	2.548
101	0.435	0.478	0.586	0.499667	0.469	0.483	0.537	0.496333	2.44	2.731	2.315	2.49533
102	0.566	0.534	0.488	0.529333	0.579	0.538	0.52	0.545667	2.193	2.752	3.225	2.72333
103	0.452	0.479	0.51	0.480333	0.469	0.447	0.536	0.484	2.833	3.212	3.141	3.062
104	0.508	0.507		0.5075	0.494	0.501		0.4975	2.184	2.983		2.5835
105	0.579	0.614		0.5965	0.508	0.531		0.5195	3.282	3.239		3.2605
106	0.504	0.527	0.771	0.600667	0.47	0.484	0.778	0.577333	2.32	2.434	2.982	2.57867
107	0.528	0.569	0.539	0.545333	0.504	0.467	0.518	0.496333	2.0271	2.048	1.948	2.0077
108	0.694	0.594		0.644	0.688	0.641		0.6645	2.662	2.884		2.773

## Sheet: Survivor Samples
Survivor Samples Description
Vial Number	UVRI Code	Outbreak Code	Sex	Age Range	Confirmation test outcome (NP-ELIZA, Pol-RT_PCR)
1	2	200090231	F	50-to-60	Positive
2	4	200091170	F	40-to-50	Negative
3	8	200090285	F	30-to-40	Positive
4	11	200091196	F	30-to-40	Negative
5	13	200090532	F	20-to-30	Positive
6	14	200091364	M	30-to-40	Negative
7	15	200090206	F	30-to-40	Positive
8	16	200090246	F	20-to-30	Negative
9	17	200090232	M	10-to-20	Positive
10	20	200090238	M	60-to-70	Negative
11	21	200090272	F	70-to-80	Negative
12	23	200090239	F	40-to-50	Negative
13	24	200090271	M	30-to-40	Negative
14	20	200090238	M	30-to-40	Negative
15	26	200090273	F	20-to-30	Negative
16	27	200090294	F	30-to-40	Positive
17	31	200090300	F	60-to-70	Negative
18	32	200090099	F	20-to-30	Positive
19	26	200090273	F	20-to-30	Negative
20	91	200091616		30-to-40	Negative
21	95	200091617		30-to-40	Negative
22	97	200091624		20-to-30	Negative
23	99	200091594	F	40-to-50	Negative
24	103	200090794		40-to-50	Positive
25	105	200091550	F	50-to-60	Negative
26	106	200091172	F	10-to-20	Negative
27	108	200090533	F	30-to-40	Positive
28	109	200091173	F	30-to-40	Negative
29	110	200091174	F	30-to-40	Negative
30	113	200091193	F	40-to-50	Negative
31	114	200091027	F	50-to-60	Negative
32	119	200090583	M	70-to-80	Negative
33	121	200090584	F	40-to-50	Negative
34	122	200090891	M	60-to-70	Negative
35	123	200090841	F	70-to-80	Positive
36	125	200090761	M	20-to-30	Negative
37	127	200090941	F	20-to-30	Positive
38	128	200091024	M	20-to-30	Negative
39	129	200090839	F	30-to-40	Positive
40	130	200090923	M	30-to-40	Negative
41	131	200090538	F	40-to-50	Negative
42	134	200090537	F	60-to-70	Negative
43	135	200090889	F	70-to-80	Negative
44	136	200090924	M	80-to-90	Negative
45	137	200091025	F	50-to-60	Positive
46	138	200090925	M	50-to-60	Negative
47	141	200090796	M	50-to-60	Positive
48	142	200090419	F	30-to-40	Positive
49	143	200090420	F	30-to-40	Negative
50	144	200090426	F	30-to-40	Negative
51	145	200090437	F	30-to-40	Positive
52	146	200090487	M	20-to-30	Negative
53	147	200090515	F	20-to-30	Negative
54	148	200090609	F	20-to-30	Positive
55	149	200090678	F	40-to-50	Negative
56	150	200090680	M	40-to-50	Negative
57	151	200090702	F	40-to-50	Negative
58	152	200090703	F	60-to-70	Positive
59	153	200090704	F	70-to-80	Negative
60	154	200090726	F	90-to-100	Negative
61	155	200090727	M	60-to-70	Negative
62	156	200090728	M	50-to-60	Negative
63	157	200090730	M	30-to-40	Negative
64	158	200090888	M	40-to-50	Negative
65	159	200090922	F	40-to-50	Negative
66	160	200091925	M	10-to-20	Negative
67	161	200091796	M	50-to-60	Positive
68	162	200091419	F	10-to-20	Positive
69	163	200091420	F	20-to-30	Negative
70	164	200091426	F	30-to-40	Negative
71	165	200091437	F	30-to-40	Positive
72	166	200091487	M	30-to-40	Negative
73	167	200091515	F	30-to-40	Negative
74	168	200091609	F	30-to-40	Positive
75	169	200091678	F	30-to-40	Negative
76	170	200091680	M	30-to-40	Negative
77	171	200091702	F	40-to-50	Negative
78	172	200091703	F	30-to-40	Positive
79	173	200091704	F	30-to-40	Negative
70	174	200091726	F	30-to-40	Negative
81	175	200091727	M	30-to-40	Negative
82	176	200091728	M	50-to-60	Negative
83	177	200091730	M	70-to-80	Negative
84	178	200091888	M	40-to-50	Negative
85	179	200091922	F	50-to-60	Negative
86	180	200092426	F	30-to-40	Negative
87	181	200092437	F	40-to-50	Positive
88	182	200092487	M	30-to-40	Negative
89	183	200092515	F	30-to-40	Negative
90	184	200092609	F	40-to-50	Positive
91	185	200092678	F	20-to-30	Negative
92	186	200092680	M	20-to-30	Negative
93	187	200092702	F	40-to-50	Negative
94	188	200092703	F	50-to-60	Positive
95	189	200092704	F	50-to-60	Negative

## Sheet: IgG.5
IgG Validation for Peptide Efficiency
Peptide 1	Peptide 2	Peptide 3
0.677667	0.934333	0.373667
2.39167	3.184	2.211
1.483	1.53833	0.971
0.532	0.7315	0.426333
2.03367	1.737	1.35733
1.29633	1.36233	1.14767
1.392	1.16367	1.22233
1.55333	1.69	1.17167
0.979667	1.063	1.52367
2.31033	2.49167	2.216
1.79167	1.76167	1.65833
0.739333	0.631667	0.748333
1.726	1.90133	1.68133
0.536667	0.461333	0.569333
0.531667	0.651667	0.727
0.524667	0.674333	0.649
2.949	2.81333	2.721
0.880667	0.945	0.645333
1.609	1.679	1.146
0.634333	0.301667	0.410333
0.630333	0.439333	0.569667
0.626667	0.427333	0.601667
0.547667	0.457	0.536333
0.558	0.636	1.028
0.688667	0.717667	0.816333
2.31133	2.33267	2.00767
1.9805	0.430333	0.560333
0.929	0.577	0.602
0.829	0.517667	0.574667
0.489	0.413333	0.416667
3.106	2.478	2.14867
1.02567	0.818667	0.875667
0.724333	0.609667	1.246
0.481333	0.556667	0.8
0.481667	0.461	0.730333
0.394667	0.412	0.519
0.278	0.360333	0.533667
1.23933	1.12067	1.41133
0.321	0.361667	0.509
1.201	1.28767	1.44833
0.315333	0.319	0.416333
0.365333	0.360333	0.44
0.335667	0.311667	0.397
0.220333	0.216	0.302333
0.358	0.441667	0.614667
0.322	0.343667	0.476
0.324	0.305	0.509667
0.614667	0.438333	0.473333
0.412333	0.354667	0.341
0.684	0.676333	0.721
0.39	0.374333	0.48
0.444333	0.522333	0.525667
0.605333	0.768333	0.933
0.453	0.378333	0.435
0.472333	0.375	0.441333
0.686	0.807333	0.635333
0.71	0.665333	0.736
0.802	0.791667	0.765333
1.20333	1.011	1.30567
0.684	0.541333	0.638
0.97	0.930333	1.32933
1.034	0.942333	1.606
1.44	0.654667	1.09
1.96467	3.20333	1.34867
2.88	3.30467	1.738
1.926	3.16367	1.19467
2.62667	3.32033	2.06933
2.37933	3.288	1.99767
0.756	3.16133	0.804
2.12633	3.23333	1.206
1.89067	3.279	0.994333
2.16567	3.294	1.79333
2.426	3.30533	1.21867
1.64567	3.262	1.42833
1.24567	3.25867	1.313
2.20367	3.30267	2.43633
2.46433	3.31233	2.24567
2.88367	3.30033	3.24333
2.37833	3.332	2.904
2.903	3.31533	2.842
3.01433	3.316	2.58
3.18533	3.316	3.239
2.444	3.28933	2.60467
3.10933	3.288	3.14667
1.23667	3.26167	1.47367
2.18133	3.28167	1.98067
2.21933	3.29267	2.511
2.48367	3.28133	2.849
2.847	3.3065	2.932
1.535	3.24633	2.551
2.21867	3.295	2.94433
1.58933	3.22867	2.432
1.787	3.24233	2.02
2.382	3.291	2.829
